# Supplementary material for: The Synthesis and Evaluation of Multivalent Glycopeptoids as Inhibitors of the Adhesion of Candida albicans
Source: Pathogens. 2021 May 8;10(5):572. doi: 10.3390/pathogens10050572 (PMC8151480; doi:10.3390/pathogens10050572)
Supplement: Supplementary file 1 [file pathogens-10-00572-s001.zip]

Archive with 1 entries (1 files):
- pathogens-1187733-supplementary.pdf
